# Supplementary material for: Recent Applications of Mixture Designs in Beverages, Foods, and Pharmaceutical Health: A Systematic Review and Meta-Analysis
Source: Foods. 2021 Aug 20;10(8):1941. doi: 10.3390/foods10081941 (PMC8391317; doi:10.3390/foods10081941)
Supplement: Supplementary file 1 [file foods-10-01941-s001.zip]

Archive with 1 entries (1 files):
- foods-1322160-SI.pdf
